# Supplementary material for: Characterization of Hydrogel Beads for the Gradual Release of Origanum vulgare L. Essential Oil and Evaluation of Their Antifungal Activity Against Candida albicans
Source: Microorganisms. 2025 Sep 5;13(9):2065. doi: 10.3390/microorganisms13092065 (PMC12472747; doi:10.3390/microorganisms13092065)
Supplement: Supplementary file 1 [file microorganisms-13-02065-s001.zip]

Archive with 1 entries (1 files):
- microorganisms-3820224-supplementary.pdf
